# Supplementary material for: Design, Synthesis, and Evaluation of Selective Ubiquitin-Specific Protease 11 (USP11) Inhibitors
Source: ACS Omega. 2025 Dec 5;10(49):60555–71. doi: 10.1021/acsomega.5c08248 (PMC12713474; doi:10.1021/acsomega.5c08248)
Supplement: Supplementary file 2 [file ao5c08248_si_002.csv]

Compound	SMILES	USP11 IC50 (µM)	USP4 IC50 (µM)	USP15 IC50 (µM)	PEO4 IC50 (µM)	MDA-MB-231 IC50 (µM)	MRC-5 IC50 (µM)
3	CN1C(C(NCC2=CC=C(OC)C=C2)=O)=CC(C(CCl)=O)=C1	12.5
4	ClC(C=C1)=CC=C1CNC(C2=CC(C(CCl)=O)=CN2C)=O	12.7
5	CN1C(C(NCC2=CC=CC(C3=CC=CC=C3)=C2)=O)=CC(C(CCl)=O)=C1	9.18
6	CN1C(C(NCC2=CC=C(C(F)(F)F)C=C2C(F)(F)F)=O)=CC(C(CCl)=O)=C1	12.5
7	CN1C(C(NC2CCN(CC3=CC=CC=C3)CC2)=O)=CC(C(CCl)=O)=C1	2.59	82.7	> 500	2	2.3	5.5
8	CN1C(C(NCC2=CC=C(OCO3)C3=C2)=O)=CC(C(CCl)=O)=C1	11.2
9	ClC(C(Cl)=C1)=CC=C1CNC(C2=CC(C(CCl)=O)=CN2C)=O	9.24
10	FC(C=C1)=CC=C1CNC(C2=CC(C(CCl)=O)=CN2C)=O	3.44
11	CN1C(C(NCC2=CC=C(Cl)N=C2)=O)=CC(C(CCl)=O)=C1	10.5
12	CN1C(C(NCC2=CC=C(C(F)(F)F)C=C2)=O)=CC(C(CCl)=O)=C1	11.7
13	CN1C(C(NCC2=CC=C(C)C=C2)=O)=CC(C(CCl)=O)=C1	10.2
14	CN1C(C(NCC2=CC=CC=C2Cl)=O)=CC(C(CCl)=O)=C1	9.48
17	O=C(C1=CN(C)C(C(O)=O)=C1)CCCl	-
18	ClCCC(C1=CN(C)C(C(NCC2=CC=C(Cl)C=C2)=O)=C1)=O	> 500
19	NC1=NC(C2=CN(C)C(C(NCC3=CC=CC=C3)=O)=C2)=CS1	> 500
20	O=C(C1=CN(C)C(C(NCC2=CC=CC=C2)=O)=C1)CN3CCN(S(=O)(C)=O)CC3	48	197	> 500
21	O=C(C1=CN(C)C(C(NCC2=CC=CC=C2)=O)=C1)CNCCC3=CC=CC=C3	186
22	O=C(C1=CN(C)C(C(NCC2=CC=CC=C2)=O)=C1)CN3CCN(C4=CC=CC=C4)CC3	> 500
23	O=C(C1=CN(C)C(C(NCC2=CC=CC=C2)=O)=C1)CN3CCN(C4=CC=C(O)C=C4)CC3	> 500
24	O=C(C1=CN(C)C(C(NCC2=CC=CC=C2)=O)=C1)CN3CCN(C4=NC=CC=N4)CC3	> 500
25	O=C(C1=CN(C)C(C(NCC2=CC=C(OC)C=C2)=O)=C1)CN3CCN(S(=O)(C)=O)CC3	21.4	85.1	> 500
26	O=C(C1=CN(C)C(C(NCC2=CC=C(Cl)C=C2)=O)=C1)CN3CCN(S(=O)(C)=O)CC3	10.9	18.1	> 500	0.47	6.5	> 10
27	CN1C(C(NCC2=CC=CC(C3=CC=CC=C3)=C2)=O)=CC(C(CN4CCN(S(=O)(C)=O)CC4)=O)=C1	> 500
28	CN1C(C(NCC2=CC=C(C(F)(F)F)C=C2C(F)(F)F)=O)=CC(C(CN3CCN(S(=O)(C)=O)CC3)=O)=C1	> 500
29	CN1C(C(NC2CCN(CC3=CC=CC=C3)CC2)=O)=CC(C(CN4CCN(S(=O)(C)=O)CC4)=O)=C1	69.3
30	O=C(C1=CN(C)C(C(NCC2=CC=C(Cl)C(Cl)=C2)=O)=C1)CN3CCN(S(=O)(C)=O)CC3	102
31	O=C(C1=CN(C)C(C(NCC2=CC=C(F)C=C2)=O)=C1)CN3CCN(S(=O)(C)=O)CC3	202
32	CN1C(C(NCC2=CC=C(Cl)N=C2)=O)=CC(C(CN3CCN(S(=O)(C)=O)CC3)=O)=C1	12.2
33	CN1C(C(NCC2=CC=C(C(F)(F)F)C=C2)=O)=CC(C(CN3CCN(S(=O)(C)=O)CC3)=O)=C1	> 500
34	CN1C(C(NCC2=CC=C(C)C=C2)=O)=CC(C(CN3CCN(S(=O)(C)=O)CC3)=O)=C1	> 500
35	CN1C(C(NCC2=CC=CC=C2Cl)=O)=CC(C(CN3CCN(S(=O)(C)=O)CC3)=O)=C1	> 500
36	O=C(C1=CN(C)C(C(NCC2=CC=C(Cl)C=C2)=O)=C1)CCN3CCN(S(=O)(C)=O)CC3	> 500			55	46
37	O=C(CCl)C1=CNC(C(O)=O)=C1	-
38	O=C(NCC1=CC=C(Cl)C=C1)C2=CC(C(CCl)=O)=CN2	21.5
39	O=C(C1=CNC(C(NCC2=CC=C(Cl)C=C2)=O)=C1)CN3CCN(S(=O)(C)=O)CC3	23.6
40	O=C(NCC1=CC=C(Cl)C=C1)C2=CC(C(CN3CCN(S(=O)(C)=O)CC3)=O)=CN2CC4=CC=C(C#N)C=C4	33.1
